# Supplementary material for: The Incidence of Adverse Events in Adults Undergoing Procedural Sedation with Propofol Administered by Non-Anesthetists: A Systematic Review and Meta-Analysis
Source: Diagnostics (Basel). 2025 May 14;15(10):1234. doi: 10.3390/diagnostics15101234 (PMC12110594; doi:10.3390/diagnostics15101234)
Supplement: Supplementary file 1 [file diagnostics-15-01234-s001.zip]

Archive with 11 entries (11 files):
- S1.pdf
- S2.pdf
- S3.pdf
- S4.pdf
- S5.pdf
- S6.pdf
- S7.pdf
- S8.pdf
- S9.pdf
- S10.pdf
- S11.pdf
